# Supplementary material for: Presence of Mycoplasma bovis in Bulk Tank Milk and Associated Risk Factor Analysis in Serbian Dairy Farms
Source: Pathogens. 2024 Apr 6;13(4):302. doi: 10.3390/pathogens13040302 (PMC11054648; doi:10.3390/pathogens13040302)
Supplement: Supplementary file 1 [file pathogens-13-00302-s001.zip]

Archive with 1 entries (1 files):
- pathogens-2914442-supplementary.pdf
